# Supplementary material for: Factors Affecting the Efficacy and Safety of First-Line Anti-PD-1 Therapy in Advanced Non-Small Cell Lung Cancer
Source: Oncol Res. 2026 Jun 16;34(7):27. doi: 10.32604/or.2026.079813 (PMC13292038; doi:10.32604/or.2026.079813)
Supplement: Supplementary file 1 [file OncolRes-34-79813-s001.zip]

Archive with 1 entries (1 files):
- TSP_OR_79813-s001.docx
